# Supplementary material for: A RNA-Seq Analysis to Describe the Boar Sperm Transcriptome and Its Seasonal Changes
Source: Front Genet. 2019 Apr 16;10:299. doi: 10.3389/fgene.2019.00299 (PMC6476908; doi:10.3389/fgene.2019.00299)
Supplement: FILE S2 — Distribution of the top decile most abundant SREs (Sperm RNA Elements) into SRE types and gene biotypes. Number of SREs (within the top decile) for each SRE type (exonic, intronic, upstream/downstream 10 kb and orphan). Total non-redundant number of genes and their biotype for each SRE class. [file Table_2.XLSX]

## Sheet: Sheet1
SRE type	Number of SREs	Number of unique genes	Biotype
Exonic	12860	3470
		3325	protein coding
		37	snoRNA
		30	snRNA
		22	Mt tRNA
		21	lincRNA
		13	misc RNA
		9	miRNA
		8	scaRNA
		2	Mt rRNA
		2	ribozyme
		1	pseudogene
Intronic	2129	1474
		1440	protein coding
		32	lincRNA
		2	pseudogene
Upstream/downstream 10 kb	848	631
		587	protein coding
		13	snoRNA
		9	lincRNA
		9	snRNA
		7	misc RNA
		2	miRNA
		1	Mt tRNA
		1	pseudogene
		1	rRNA
		1	sRNA
Orphan	2667
Total	18504	4436
