# Supplementary material for: A RNA-Seq Analysis to Describe the Boar Sperm Transcriptome and Its Seasonal Changes
Source: Front Genet. 2019 Apr 16;10:299. doi: 10.3389/fgene.2019.00299 (PMC6476908; doi:10.3389/fgene.2019.00299)
Supplement: FILE S6 — Correlation between transcript integrity across samples, with transcript abundance and coding sequence length. Correlation of the TIN (Transcripts Integrity Number) between samples, with the transcript abundance and with the coding sequence length of the transcripts. This table shows the correlation of the TIN (Transcripts Integrity Number) between each pair of samples, the correlation of the TIN with the transcript average abundance in FPKM (Fragments per Kilobase per Million mapped reads) across the 10 samples, and the correlation of the TIN with the length of coding sequence of the transcripts. [file Table_6.XLSX]

## Sheet: Sheet1
	Sample_1	Sample_2	Sample_3	Sample_4	Sample_5	Sample_6	Sample_7	Sample_8	Sample_9	Sample_10		Average FPKM		CDS length
Sample_1	1	0.88	0.88	0.89	0.9	0.82	0.89	0.83	0.8	0.88		0.19		0.16
Sample_2		1	0.84	0.93	0.9	0.82	0.84	0.85	0.73	0.93		0.18		0.17
Sample_3			1	0.85	0.9	0.72	0.86	0.73	0.78	0.85		0.14		0.19
Sample_4				1	0.91	0.83	0.85	0.85	0.76	0.92		0.18		0.17
Sample_5					1	0.8	0.88	0.81	0.8	0.9		0.17		0.18
Sample_6						1	0.84	0.91	0.78	0.8		0.25		0.16
Sample_7							1	0.83	0.85	0.83		0.2		0.2
Sample_8								1	0.76	0.83		0.24		0.14
Sample_9									1	0.73		0.21		0.16
Sample_10										1		0.18		0.18
