# Supplementary material for: A RNA-Seq Analysis to Describe the Boar Sperm Transcriptome and Its Seasonal Changes
Source: Front Genet. 2019 Apr 16;10:299. doi: 10.3389/fgene.2019.00299 (PMC6476908; doi:10.3389/fgene.2019.00299)
Supplement: FILE S7 — Summary statistics of the de novo transcriptome assembly. Summary statistics of the Trinity output based on the number of potential novel genes and transcripts, and size (in bp) of the contigs based on all transcripts isoforms or based only on the longest isoform for each potential gene. [file Table_7.XLSX]

## Sheet: Sheet1
		Mean	SD
Counts of transcripts, etc.	Total trinity 'genes':	5161.88	4948.84
	Total trinity transcripts:	8459.24	9718.04
	Percent GC:	51.0555	1.88214
Stats based on ALL transcript contigs:	Contig N10:	411.003	22.0376
	Contig N20:	342.489	17.3016
	Contig N30:	304.604	12.8102
	Contig N40:	278.647	10.3494
	Contig N50:	258.982	7.87119
	Median contig length:	244.662	4.86056
	Average contig:	269.262	6.96145
	Total assembled bases:	2.25999e+06	2.65067e+06
Stats based on ONLY LONGEST ISOFORM per 'GENE':	Contig N10:	421.52	27.4704
	Contig N20:	348.417	19.9792
	Contig N30:	306.867	14.4395
	Contig N40:	279.512	10.8469
	Contig N50:	258.564	8.16224
	Median contig length:	243.409	4.92725
	Average contig:	270.313	7.44859
	Total assembled bases:	1.37868e+06	1.36648e+06
