# Supplementary material for: A RNA-Seq Analysis to Describe the Boar Sperm Transcriptome and Its Seasonal Changes
Source: Front Genet. 2019 Apr 16;10:299. doi: 10.3389/fgene.2019.00299 (PMC6476908; doi:10.3389/fgene.2019.00299)
Supplement: FILE S9 — Non-redundant list of genes identified by de novo analysis. 768 potentially novel genes were identified from the unmapped reads. The gene symbol IDs were retrieved with Uniprot from the Trinity output protein names. These genes were detected in at least one species (detailed in column 2 of Supplementary File S8). The majority of these genes were annotated in the porcine Ensembl v.91 but 29 were identified as novel genes. 40 of the genes annotated in the porcine genome were not detected with the SREs pipeline which indicates that none of their cognate reads mapped to the genome even though these genes are annotated. [file Table_9.xlsx]

## Sheet: Sheet1
Gene ID	Number of speciesdetected	Annotated in Sscrofa Ensembl (v.91)	Detected in the SRE pipeline
MT-CYB	1	No	No
UBA52	1	No	No
MROH7	3	No	No
FAM92A	1	No	No
ACSBG2	1	No	No
ELOB	1	No	No
KIAA1328	1	No	No
POLB	3	No	No
AGBL4	1	No	No
COL25A1	1	No	No
HPS5	1	No	No
XRN1	2	No	No
TSG101	1	No	No
FMN2	1	No	No
HOOK3	1	No	No
COL24A1	1	No	No
RIMS2	1	No	No
TTLL3	2	No	No
ERLIN1	1	No	No
ARHGAP19	1	No	No
BORCS5	1	No	No
D17WSU92E	1	No	No
DBIL5	1	No	No
ORB2	1	No	No
RNASE6	1	No	No
TMEM256	1	No	No
UBQ-2	1	No	No
WBP2NL	1	No	No
ZNF177	1	No	No
ST13	1	Yes	No
BLOC1S1	1	Yes	No
APOPT1	1	Yes	No
TRIT1	1	Yes	No
FAM49B	1	Yes	No
NFS1	1	Yes	No
CRIP1	1	Yes	No
TFDP1	1	Yes	No
PITPNB	1	Yes	No
CYB5R1	1	Yes	No
NSUN6	1	Yes	No
RBM27	1	Yes	No
PRPF40A	1	Yes	No
LUC7L2	2	Yes	No
STK17A	1	Yes	No
MRPL22	1	Yes	No
MARCH6	2	Yes	No
MT-CO1	1	Yes	No
LIN9	1	Yes	No
HSF2BP	2	Yes	No
PPA2	2	Yes	No
MRPS27	1	Yes	No
CCNYL1	1	Yes	No
ZNF37A	1	Yes	No
DUSP18	1	Yes	No
SPECC1	1	Yes	No
C20ORF27	1	Yes	No
ANAPC11	1	Yes	No
PCGF5	1	Yes	No
ERI3	2	Yes	No
ZNF775	2	Yes	No
EDF1	1	Yes	No
SKP1	1	Yes	No
CRIP2	1	Yes	No
TRAPPC10	1	Yes	No
KNL1	1	Yes	No
AP3D1	3	Yes	No
SSNA1	1	Yes	No
WDFY2	1	Yes	No
AGPAT2	1	Yes	No
KIAA0930	4	Yes	Yes
ARFGAP3	1	Yes	Yes
FAM83F	1	Yes	Yes
PRDM4	2	Yes	Yes
NCKAP1L	1	Yes	Yes
PTGES3	1	Yes	Yes
PPFIBP1	1	Yes	Yes
TPI1	5	Yes	Yes
FOXM1	1	Yes	Yes
WNK1	1	Yes	Yes
ERC1	3	Yes	Yes
CECR2	2	Yes	Yes
SCAF11	1	Yes	Yes
SLC41A2	1	Yes	Yes
AMDHD1	1	Yes	Yes
TBC1D22A	1	Yes	Yes
CDYL	1	Yes	Yes
RIOK1	1	Yes	Yes
RANBP9	2	Yes	Yes
CDKAL1	1	Yes	Yes
CCHCR1	1	Yes	Yes
DDX39B	1	Yes	Yes
BAG6	1	Yes	Yes
LRRC1	1	Yes	Yes
C6ORF106	1	Yes	Yes
RPS10	1	Yes	Yes
TCP11	2	Yes	Yes
PIM1	3	Yes	Yes
DNAH8	1	Yes	Yes
GTPBP2	1	Yes	Yes
CRISP2	1	Yes	Yes
PGK2	1	Yes	Yes
CPEB1	1	Yes	Yes
CIB1	2	Yes	Yes
NRG4	1	Yes	Yes
SIN3A	1	Yes	Yes
CCDC33	1	Yes	Yes
ADPGK	1	Yes	Yes
NUBPL	1	Yes	Yes
SCFD1	1	Yes	Yes
IPO4	1	Yes	Yes
CCDC196	1	Yes	Yes
GPHN	4	Yes	Yes
ZNF410	1	Yes	Yes
ENTPD5	2	Yes	Yes
MLH3	1	Yes	Yes
VIPAS39	1	Yes	Yes
ZC3H14	1	Yes	Yes
EML5	1	Yes	Yes
TTC7B	1	Yes	Yes
CLMN	2	Yes	Yes
AK7	1	Yes	Yes
PAPOLA	1	Yes	Yes
VRK1	1	Yes	Yes
CDC42BPB	1	Yes	Yes
WDR20	1	Yes	Yes
PPP2R5C	1	Yes	Yes
PPP1R13B	1	Yes	Yes
TDRD9	1	Yes	Yes
MTHFSD	2	Yes	Yes
PHKB	1	Yes	Yes
WDR88	1	Yes	Yes
GAPDHS	1	Yes	Yes
ZNF568	1	Yes	Yes
AKT2	1	Yes	Yes
LIPE	1	Yes	Yes
RABAC1	3	Yes	Yes
SAE1	2	Yes	Yes
NUCB1	3	Yes	Yes
TSKS	2	Yes	Yes
VRK3	1	Yes	Yes
MIB2	1	Yes	Yes
CHD5	3	Yes	Yes
KIF1B	2	Yes	Yes
UBR4	1	Yes	Yes
VWA5B1	1	Yes	Yes
KIF17	2	Yes	Yes
WDTC1	2	Yes	Yes
SNRNP40	1	Yes	Yes
AZIN2	2	Yes	Yes
TEKT2	1	Yes	Yes
PPP4R1	1	Yes	Yes
OSBPL1A	1	Yes	Yes
TRAPPC8	1	Yes	Yes
RNF138	1	Yes	Yes
FUBP1	1	Yes	Yes
ACADM	1	Yes	Yes
SRSF11	1	Yes	Yes
HOOK1	1	Yes	Yes
NRDC	2	Yes	Yes
SPATA6	1	Yes	Yes
MAST2	1	Yes	Yes
TESK2	1	Yes	Yes
SCMH1	1	Yes	Yes
PDE10A	2	Yes	Yes
ARID1B	1	Yes	Yes
RMND1	2	Yes	Yes
ADGB	1	Yes	Yes
LMBRD1	1	Yes	Yes
COQ3	1	Yes	Yes
SMPD2	1	Yes	Yes
HDAC2	2	Yes	Yes
STARD6	1	Yes	Yes
WDR7	1	Yes	Yes
SLTM	1	Yes	Yes
ALIEN	1	Yes	Yes
MYEF2	2	Yes	Yes
TTBK2	1	Yes	Yes
GANC	1	Yes	Yes
ATP9B	3	Yes	Yes
MAP2K5	1	Yes	Yes
PIAS1	2	Yes	Yes
UACA	1	Yes	Yes
MYO9A	2	Yes	Yes
PSMC6	1	Yes	Yes
STYX	3	Yes	Yes
ARID4A	1	Yes	Yes
CCDC171	1	Yes	Yes
PSIP1	1	Yes	Yes
KDM4C	1	Yes	Yes
CEP78	2	Yes	Yes
UNC13B	1	Yes	Yes
RNF38	2	Yes	Yes
STX17	1	Yes	Yes
TMEFF1	1	Yes	Yes
PTBP3	1	Yes	Yes
FBXW2	1	Yes	Yes
DENND1A	2	Yes	Yes
ODF2	6	Yes	Yes
NUP188	1	Yes	Yes
CRAT	2	Yes	Yes
RAPGEF1	1	Yes	Yes
SETX	1	Yes	Yes
PPP1R16A	2	Yes	Yes
OPLAH	1	Yes	Yes
SPATC1	2	Yes	Yes
KHDRBS3	2	Yes	Yes
EFR3A	1	Yes	Yes
ATAD2	2	Yes	Yes
ANGPT1	1	Yes	Yes
OXR1	1	Yes	Yes
RGS22	2	Yes	Yes
CSPP1	1	Yes	Yes
DNAJC5B	1	Yes	Yes
CHD7	1	Yes	Yes
NSMAF	1	Yes	Yes
LYPLA1	1	Yes	Yes
GPR161	3	Yes	Yes
COPA	1	Yes	Yes
ISG20L2	2	Yes	Yes
CCT3	2	Yes	Yes
SNX27	1	Yes	Yes
POGZ	1	Yes	Yes
ANKRD35	1	Yes	Yes
SPAG17	1	Yes	Yes
WDR3	1	Yes	Yes
TENT5C (FAM46C)	4	Yes	Yes
CSDE1	1	Yes	Yes
GSTM3	1	Yes	Yes
SORT1	1	Yes	Yes
CDC14A	1	Yes	Yes
RPAP2	1	Yes	Yes
EEF1D	2	Yes	Yes
PSD3	1	Yes	Yes
SLX4IP	1	Yes	Yes
TASP1	1	Yes	Yes
C20ORF194	1	Yes	Yes
PCED1A	1	Yes	Yes
TMEM239	1	Yes	Yes
RAD21L1	1	Yes	Yes
DUSP15	2	Yes	Yes
PLAGL2	1	Yes	Yes
CDK5RAP1	1	Yes	Yes
ITCH	2	Yes	Yes
MAP1LC3A	2	Yes	Yes
PIGU	1	Yes	Yes
RBL1	2	Yes	Yes
DHX35	1	Yes	Yes
GDAP1L1	2	Yes	Yes
EYA2	2	Yes	Yes
SYCP2	1	Yes	Yes
EIF2AK1	1	Yes	Yes
LMTK2	1	Yes	Yes
CUTL1	1	Yes	Yes
CUX1	1	Yes	Yes
GTF2I	1	Yes	Yes
AUTS2	1	Yes	Yes
PHKG2	4	Yes	Yes
LCMT1	1	Yes	Yes
PARN	2	Yes	Yes
NLRC3	1	Yes	Yes
LUC7L	1	Yes	Yes
NPRL3	1	Yes	Yes
IARS	1	Yes	Yes
CHCHD5	2	Yes	Yes
NPHP1	1	Yes	Yes
MRPS5	1	Yes	Yes
UXS1	1	Yes	Yes
CAPG	2	Yes	Yes
GMCL1	1	Yes	Yes
EHBP1	1	Yes	Yes
COMMD1	1	Yes	Yes
TTC7A	2	Yes	Yes
PPM1B	1	Yes	Yes
THADA	1	Yes	Yes
MAP4K3	2	Yes	Yes
MEMO1	3	Yes	Yes
SPAST	1	Yes	Yes
PRR30	1	Yes	Yes
AGBL5	3	Yes	Yes
ASXL2	3	Yes	Yes
ATAD2B	1	Yes	Yes
PUM2	1	Yes	Yes
LPIN1	2	Yes	Yes
SLBP	2	Yes	Yes
POLN	1	Yes	Yes
RNF4	1	Yes	Yes
KIAA0232	1	Yes	Yes
LCORL	1	Yes	Yes
TBC1D19	1	Yes	Yes
FAM114A1	1	Yes	Yes
WDR19	1	Yes	Yes
SLC30A9	1	Yes	Yes
SPATA18	1	Yes	Yes
SRP72	1	Yes	Yes
CCNI	1	Yes	Yes
MRPL1	1	Yes	Yes
LRBA	2	Yes	Yes
SPATA5	1	Yes	Yes
PRDM5	1	Yes	Yes
AP1AR	1	Yes	Yes
LEF1	1	Yes	Yes
HERC3	1	Yes	Yes
GPAT3	1	Yes	Yes
IFT88	1	Yes	Yes
XPO4	1	Yes	Yes
MIPEP	1	Yes	Yes
PAN3	1	Yes	Yes
PDS5B	3	Yes	Yes
SUPT20H	1	Yes	Yes
SPERT	2	Yes	Yes
GPALPP1	1	Yes	Yes
DGKH	1	Yes	Yes
DIAPH3	1	Yes	Yes
UCHL3	1	Yes	Yes
MYCBP2	2	Yes	Yes
PCCA	2	Yes	Yes
TUBGCP3	1	Yes	Yes
PSPC1	1	Yes	Yes
KCTD9	1	Yes	Yes
NEK1	1	Yes	Yes
RAN	1	Yes	Yes
DNAH10	1	Yes	Yes
CLIP1	1	Yes	Yes
ATXN2	1	Yes	Yes
MED13L	2	Yes	Yes
HECTD4	1	Yes	Yes
BICDL1	1	Yes	Yes
ACACB	1	Yes	Yes
KREMEN1	1	Yes	Yes
OSBP2	2	Yes	Yes
EIF4ENIF1	1	Yes	Yes
SMARCB1	1	Yes	Yes
DGCR2	2	Yes	Yes
TSSK2	1	Yes	Yes
TANGO2	1	Yes	Yes
ERO1B	2	Yes	Yes
ARID4B	3	Yes	Yes
HK1	4	Yes	Yes
MICU1	2	Yes	Yes
CFAP70	2	Yes	Yes
CPEB3	2	Yes	Yes
IDE	1	Yes	Yes
TBC1D12	2	Yes	Yes
HPSE2	1	Yes	Yes
CHUK	2	Yes	Yes
BTRC	1	Yes	Yes
NEURL1	2	Yes	Yes
SEC23IP	1	Yes	Yes
CPXM2	1	Yes	Yes
COG7	1	Yes	Yes
AIDA	1	Yes	Yes
AHCTF1	1	Yes	Yes
SCCPDH	1	Yes	Yes
DENND1B	2	Yes	Yes
KDM5B	2	Yes	Yes
UBAP2	1	Yes	Yes
KIF5B	1	Yes	Yes
MASTL	1	Yes	Yes
YME1L1	2	Yes	Yes
ARHGAP21	2	Yes	Yes
MLLT10	1	Yes	Yes
CUL2	1	Yes	Yes
CCNY	2	Yes	Yes
PRKCQ	3	Yes	Yes
DIP2C	1	Yes	Yes
ATP2C1	2	Yes	Yes
ANKRD28	2	Yes	Yes
TBC1D5	2	Yes	Yes
TOP2B	1	Yes	Yes
GOLGA4	1	Yes	Yes
SETD2	2	Yes	Yes
SMARCC1	2	Yes	Yes
PRKAR2A	1	Yes	Yes
ARIH2	1	Yes	Yes
CCDC36	1	Yes	Yes
RBM6	1	Yes	Yes
ZMYND10	1	Yes	Yes
DOCK3	1	Yes	Yes
DCAF1	1	Yes	Yes
PHF7	1	Yes	Yes
SFMBT1	1	Yes	Yes
DENND6A	1	Yes	Yes
DNAJB8	2	Yes	Yes
SRPRB	1	Yes	Yes
CEP63	1	Yes	Yes
GK5	1	Yes	Yes
TSC22D2	1	Yes	Yes
DNAJC19	1	Yes	Yes
ATP11B	1	Yes	Yes
SENP2	2	Yes	Yes
MAATS1	1	Yes	Yes
GRAMD1C	1	Yes	Yes
SCML2	1	Yes	Yes
CDK16	1	Yes	Yes
PHF8	1	Yes	Yes
RPS6KA6	1	Yes	Yes
TSPAN6	3	Yes	Yes
FUNDC2	1	Yes	Yes
DEAF1	2	Yes	Yes
PITPNM1	2	Yes	Yes
MACROD1	1	Yes	Yes
ATL3	1	Yes	Yes
EEF1G	4	Yes	Yes
ASRGL1	1	Yes	Yes
DDB1	1	Yes	Yes
ZFP91	1	Yes	Yes
LDHC	1	Yes	Yes
ATP8B3	2	Yes	Yes
CSNK1G2	3	Yes	Yes
UBXN6	1	Yes	Yes
ZNRF4	2	Yes	Yes
HNRNPM	2	Yes	Yes
CARM1	3	Yes	Yes
PDE4A	1	Yes	Yes
RFX1	1	Yes	Yes
FKBP8	2	Yes	Yes
COMP	1	Yes	Yes
TSSK6	2	Yes	Yes
RNF44	1	Yes	Yes
COL4A3BP	2	Yes	Yes
AP3B1	1	Yes	Yes
ELL2	1	Yes	Yes
CHD1	1	Yes	Yes
CSNK1G3	2	Yes	Yes
RAPGEF6	1	Yes	Yes
H2AFY	1	Yes	Yes
KLHL3	3	Yes	Yes
BRD8	1	Yes	Yes
REEP2	1	Yes	Yes
RNF14	1	Yes	Yes
HTR4	2	Yes	Yes
HMGXB3	1	Yes	Yes
TRIM66	2	Yes	Yes
ST5	1	Yes	Yes
C11ORF42	1	Yes	Yes
NUP98	1	Yes	Yes
RNF121	1	Yes	Yes
LRRC51	1	Yes	Yes
STARD10	2	Yes	Yes
RAB6A	1	Yes	Yes
ANKRD42	2	Yes	Yes
PICALM	2	Yes	Yes
NOX4	2	Yes	Yes
CEP57	1	Yes	Yes
USP28	1	Yes	Yes
SIK3	1	Yes	Yes
PRDM10	1	Yes	Yes
LEMD1	1	Yes	Yes
COP1	1	Yes	Yes
AXDND1	1	Yes	Yes
CEP350	2	Yes	Yes
ACBD6	2	Yes	Yes
GLUL	3	Yes	Yes
SWT1	1	Yes	Yes
RPS6KC1	2	Yes	Yes
VASH2	1	Yes	Yes
ZPBP	1	Yes	Yes
LETM2	1	Yes	Yes
BAZ2B	2	Yes	Yes
TBR1	2	Yes	Yes
SLC4A10	1	Yes	Yes
TLK1	2	Yes	Yes
NCKAP1	1	Yes	Yes
STAT4	1	Yes	Yes
CCDC150	1	Yes	Yes
BOLL	1	Yes	Yes
SGO2	1	Yes	Yes
ICA1L	2	Yes	Yes
SPAG16	1	Yes	Yes
RNF25	1	Yes	Yes
ATG9A	2	Yes	Yes
CUL3	1	Yes	Yes
GIGYF2	1	Yes	Yes
USP40	1	Yes	Yes
HDLBP	2	Yes	Yes
LMBR1	2	Yes	Yes
RHEB	2	Yes	Yes
SMARCD3	2	Yes	Yes
ABCF2	3	Yes	Yes
BRAF	1	Yes	Yes
UBN2	1	Yes	Yes
AGBL3	1	Yes	Yes
MKLN1	1	Yes	Yes
COPG2	1	Yes	Yes
CPA5	2	Yes	Yes
SND1	1	Yes	Yes
DPY19L2	1	Yes	Yes
HIBADH	1	Yes	Yes
SKAP2	1	Yes	Yes
VPS41	1	Yes	Yes
RICTOR	1	Yes	Yes
PARP8	1	Yes	Yes
IPO11	2	Yes	Yes
ADAMTS6	1	Yes	Yes
CENPK	1	Yes	Yes
CPEB4	2	Yes	Yes
RANBP17	2	Yes	Yes
UBLCP1	1	Yes	Yes
BAIAP2	1	Yes	Yes
EXOC7	1	Yes	Yes
PRKAR1A	1	Yes	Yes
AMZ2	2	Yes	Yes
TEX2	1	Yes	Yes
DDX42	1	Yes	Yes
ACE	4	Yes	Yes
WNT3	1	Yes	Yes
EFTUD2	1	Yes	Yes
GPATCH8	1	Yes	Yes
RUNDC3A	1	Yes	Yes
HSPB9	1	Yes	Yes
TTC25	1	Yes	Yes
IKZF3	1	Yes	Yes
MED1	1	Yes	Yes
FBXL20	1	Yes	Yes
NPEPPS	1	Yes	Yes
SPATA20	1	Yes	Yes
UTP18	1	Yes	Yes
STXBP4	1	Yes	Yes
ACACA	1	Yes	Yes
AP2B1	4	Yes	Yes
SUZ12	1	Yes	Yes
UTP6	2	Yes	Yes
NF1	1	Yes	Yes
PROCA1	1	Yes	Yes
TAOK1	1	Yes	Yes
ANKRD13B	1	Yes	Yes
SMG6	1	Yes	Yes
SGSM2	2	Yes	Yes
NCBP3	1	Yes	Yes
NCOR1	1	Yes	Yes
ULK2	1	Yes	Yes
PRPSAP2	4	Yes	Yes
COPS3	2	Yes	Yes
PRDM2	2	Yes	Yes
RABGAP1	1	Yes	Yes
HNRNPLL	1	Yes	Yes
PCGF6	1	Yes	Yes
GRIPAP1	1	Yes	Yes
RNF216	2	Yes	Yes
OSBPL9	3	Yes	Yes
UBXN7	1	Yes	Yes
FNDC8	1	Yes	Yes
BRD7	1	Yes	Yes
MROH2B	1	Yes	Yes
MARK3	3	Yes	Yes
KIF21B	3	Yes	Yes
MEX3D	2	Yes	Yes
ENOX1	1	Yes	Yes
RNF169	1	Yes	Yes
ROCK1	1	Yes	Yes
TPPP2	1	Yes	Yes
DUS2	1	Yes	Yes
DIS3L2	1	Yes	Yes
BRD4	1	Yes	Yes
C9ORF16	1	Yes	Yes
ENO1	2	Yes	Yes
RAB28	2	Yes	Yes
NUCKS1	1	Yes	Yes
UBR5	1	Yes	Yes
STK39	2	Yes	Yes
UIMC1	1	Yes	Yes
WWP2	2	Yes	Yes
SRFBP1	2	Yes	Yes
FCHO2	2	Yes	Yes
KLHDC3	3	Yes	Yes
KHDRBS1	1	Yes	Yes
ARIH1	3	Yes	Yes
ZBBX	1	Yes	Yes
TIA1	1	Yes	Yes
ARHGEF10	1	Yes	Yes
PRKCD	1	Yes	Yes
MBOAT2	1	Yes	Yes
TRIM37	2	Yes	Yes
COG3	1	Yes	Yes
ZMIZ2	2	Yes	Yes
TSSK3	1	Yes	Yes
PHF21A	2	Yes	Yes
CEP112	1	Yes	Yes
ARMC9	1	Yes	Yes
GPX4	1	Yes	Yes
SIL1	1	Yes	Yes
FAM208A	1	Yes	Yes
RPS6KA5	1	Yes	Yes
ERC2	1	Yes	Yes
AP2M1	2	Yes	Yes
SPEM2	1	Yes	Yes
USP25	1	Yes	Yes
SPICE1	1	Yes	Yes
MICU2	1	Yes	Yes
TAF4	1	Yes	Yes
GFOD2	1	Yes	Yes
MAP3K3	1	Yes	Yes
ATXN10	1	Yes	Yes
ZSWIM6	1	Yes	Yes
RNF19B	2	Yes	Yes
PHC2	2	Yes	Yes
ULK4	2	Yes	Yes
BBS2	2	Yes	Yes
THOC1	1	Yes	Yes
EIF4H	1	Yes	Yes
MSRB3	2	Yes	Yes
NUP153	1	Yes	Yes
FDFT1	1	Yes	Yes
GKAP1	1	Yes	Yes
STMN1	1	Yes	Yes
HSPB11	1	Yes	Yes
REEP6	1	Yes	Yes
ATOX1	1	Yes	Yes
PKD2L2	1	Yes	Yes
CCDC73	1	Yes	Yes
CLEC16A	2	Yes	Yes
SYNRG	1	Yes	Yes
PPM1D	1	Yes	Yes
PDZD9	2	Yes	Yes
CARHSP1	2	Yes	Yes
PHF14	1	Yes	Yes
KLHL32	1	Yes	Yes
OAZ3	3	Yes	Yes
SCP2	1	Yes	Yes
FYTTD1	1	Yes	Yes
UBE2G2	2	Yes	Yes
SACM1L	1	Yes	Yes
DYRK1B	2	Yes	Yes
GPATCH2	2	Yes	Yes
CDV3	1	Yes	Yes
OSBPL8	1	Yes	Yes
NUDT15	1	Yes	Yes
LIN52	1	Yes	Yes
SPAG1	1	Yes	Yes
MYBL1	1	Yes	Yes
MRPS9	2	Yes	Yes
HDAC11	3	Yes	Yes
SLC4A8	1	Yes	Yes
SNTB2	1	Yes	Yes
RANGAP1	2	Yes	Yes
UBL4B	1	Yes	Yes
MEF2A	3	Yes	Yes
EZH2	1	Yes	Yes
GMPS	2	Yes	Yes
CEP95	1	Yes	Yes
SLC10A6	1	Yes	Yes
TBC1D1	1	Yes	Yes
SMCHD1	1	Yes	Yes
KMT2E	1	Yes	Yes
RCC1	2	Yes	Yes
TOPAZ1	1	Yes	Yes
TKTL1	1	Yes	Yes
KDM5A	2	Yes	Yes
NASP	2	Yes	Yes
WDR37	2	Yes	Yes
KDM2A	1	Yes	Yes
FAM193A	2	Yes	Yes
VWA8	1	Yes	Yes
ELF2	1	Yes	Yes
SLC25A39	3	Yes	Yes
STK33	1	Yes	Yes
NBR1	4	Yes	Yes
PIWIL2	1	Yes	Yes
EIF4G1	1	Yes	Yes
GDPD1	1	Yes	Yes
SLC38A9	1	Yes	Yes
MAP3K2	1	Yes	Yes
ASB5	1	Yes	Yes
TBC1D23	2	Yes	Yes
LTN1	1	Yes	Yes
KPNA4	1	Yes	Yes
PPIG	1	Yes	Yes
ACAP2	4	Yes	Yes
RNF11	1	Yes	Yes
PMPCA	1	Yes	Yes
FIP1L1	1	Yes	Yes
ZCCHC17	1	Yes	Yes
CTDSP2	2	Yes	Yes
TULP4	1	Yes	Yes
PNPT1	1	Yes	Yes
QARS	1	Yes	Yes
OSGIN1	1	Yes	Yes
SMURF2	1	Yes	Yes
ACER3	1	Yes	Yes
GRINA	2	Yes	Yes
BRD1	1	Yes	Yes
USP30	1	Yes	Yes
APH1B	1	Yes	Yes
FAM240B	1	Yes	Yes
GLT1D1	2	Yes	Yes
HGS	1	Yes	Yes
SPAG9	2	Yes	Yes
DNAJB6	2	Yes	Yes
FOPNL	1	Yes	Yes
SPC24	1	Yes	Yes
RERE	1	Yes	Yes
UBXN11	1	Yes	Yes
UBE2K	1	Yes	Yes
KLHL10	1	Yes	Yes
GTF2F2	1	Yes	Yes
DESI1	1	Yes	Yes
LARP1B	1	Yes	Yes
ATP2A2	1	Yes	Yes
SNTG1	1	Yes	Yes
NUDT21	1	Yes	Yes
ABI2	1	Yes	Yes
UBE2R2	1	Yes	Yes
FAM177A1	1	Yes	Yes
CYTH3	3	Yes	Yes
DPM1	2	Yes	Yes
AKAP1	2	Yes	Yes
SDCCAG8	1	Yes	Yes
TMEM237	1	Yes	Yes
ATP8A2	1	Yes	Yes
YTHDC1	1	Yes	Yes
SUGCT	1	Yes	Yes
PRM3	1	Yes	Yes
PGAP2	2	Yes	Yes
SUMO1	1	Yes	Yes
CSNK1D	1	Yes	Yes
ABHD16B	2	Yes	Yes
ATAD5	1	Yes	Yes
ZC3H18	2	Yes	Yes
RAB7 (RAB7B)	1	Yes	Yes
RBMS3	1	Yes	Yes
CTNNA3	1	Yes	Yes
WDR1	2	Yes	Yes
ZGPAT	2	Yes	Yes
PPT1	1	Yes	Yes
OSCP1	1	Yes	Yes
UBE2D2	1	Yes	Yes
CAMTA1	1	Yes	Yes
CLPB	4	Yes	Yes
LRRC8B	2	Yes	Yes
ENAH	2	Yes	Yes
CDK19	2	Yes	Yes
YY1	1	Yes	Yes
TFDP2	1	Yes	Yes
NUP210L	2	Yes	Yes
PACRG	1	Yes	Yes
SPATA16	1	Yes	Yes
NSUN4	3	Yes	Yes
PTK2	3	Yes	Yes
CPEB2	2	Yes	Yes
SPTBN2	1	Yes	Yes
SNAP23	1	Yes	Yes
NDUFV2	1	Yes	Yes
PSMF1	1	Yes	Yes
GPR107	2	Yes	Yes
ZNF649	1	Yes	Yes
PPM1E	1	Yes	Yes
SLC17A8	1	Yes	Yes
DNM3	1	Yes	Yes
PPP1R12A	2	Yes	Yes
SPSB3	2	Yes	Yes
RPL6	1	Yes	Yes
GSG1	1	Yes	Yes
DNAL1	1	Yes	Yes
USP32	1	Yes	Yes
EIF3F	1	Yes	Yes
DCAF5	1	Yes	Yes
MIPOL1	1	Yes	Yes
FBXL2	1	Yes	Yes
STXBP5L	2	Yes	Yes
AOX4	2	Yes	Yes
LMO7	1	Yes	Yes
AFG1L	1	Yes	Yes
TES	1	Yes	Yes
PDLIM7	2	Yes	Yes
MALRD1	1	Yes	Yes
STRN3	1	Yes	Yes
HERPUD1	1	Yes	Yes
SNX6	2	Yes	Yes
