# Supplementary material for: A RNA-Seq Analysis to Describe the Boar Sperm Transcriptome and Its Seasonal Changes
Source: Front Genet. 2019 Apr 16;10:299. doi: 10.3389/fgene.2019.00299 (PMC6476908; doi:10.3389/fgene.2019.00299)
Supplement: FILE S13 — RNA abundance levels and coefficient of variation of miRNAs, tRNAs, and piRNAs in the porcine sperm. RNA abundance is measured in CPM (Counts Per Million) across the 10 samples. We only considered the miRNAS with >0 CPMs in all the samples. The genomic coordinates of piRNAs refer to the Sscrofa10.2 built instead of Sscrofa11.1 as provided by the piRNAs cluster database [40]. [file Table_13.xlsx]

## Sheet: Sheet1
miRNA ID	Mean (CPMs)	SD (CPMs)	CV		tRNA ID	Mean (CPMs)	SD (CPMs)	CV		piRNA ID*	Mean (CPMs)	SD (CPMs)
ssc-miR-30d	13192.2	6206.58	47.0474		Chr1_tRNA517-GlnTTG	1032.77	390.927	37.8523		Chr3_18307987-18314762	5241.97	6257.51		* Coordinates from Sscrofa10.2
ssc-miR-34c	2794.89	4504.92	161.185		ChrM_tRNA3-GlnTTG	1032.77	390.927	37.8523		Chr7_34666001-34780718	4982.83	2305.96
ssc-miR-191	2118.93	1217.88	57.4759		Chr18_tRNA342-CysGCA	7.38915	3.14239	42.5271		Chr7_34703900-34765717	4951.63	2293.25
ssc-miR-30c-5p	2083.45	2099.52	100.771		GL892911-1_tRNA5-CysGCA	7.38915	3.14239	42.5271		Chr1_306503001-306514510	2998.67	1723.73
ssc-let-7a	1112.57	805.868	72.4331		Chr1_tRNA226-GluCTC	444.198	194.089	43.6943		Chr5_6377450-6382881	2937.53	2992.69
ssc-miR-28-3p	1100.12	633.798	57.6114		Chr2_tRNA1574-GluCTC	444.198	194.089	43.6943		Chr5_7988106-8070029	2483.6	1155.1
ssc-let-7g	1084.95	760.636	70.1082		Chr4_tRNA1009-GluCTC	444.198	194.089	43.6943		Chr5_8013252-8032788	2388.93	1115.68
ssc-miR-151-3p	922.48	516.024	55.9387		Chr4_tRNA1134-GluCTC	444.198	194.089	43.6943		Chr14_53263248-53307011	2146.36	943.317
ssc-miR-182	859.976	639.724	74.3886		Chr7_tRNA233-GluCTC	444.198	194.089	43.6943		Chr6_91015007-91065901	2074.32	960.853
ssc-miR-186	744.732	670.38	90.0163		Chr7_tRNA215-AlaTGC	8.51897	4.21443	49.4711		Chr14_53265721-53289898	2005.9	896.284
ssc-miR-425-5p	727.973	518.916	71.2824		Chr3_tRNA1598-AlaAGC	8.5449	4.23887	49.6071		Chr1_133587010-133627738	1937.38	950.431
ssc-miR-140-3p	711.352	454.201	63.8503		Chr18_tRNA355-CysGCA	144.465	71.7256	49.6492		Chr1_133606019-133627368	1927.62	945.811
ssc-miR-30b-5p	637.499	284.787	44.6726		Chr18_tRNA341-CysGCA	144.515	71.8765	49.7362		Chr7_116560315-116632022	1885.14	828.36
ssc-let-7f	636.682	449.378	70.5813		GL896426-1_tRNA3-CysGCA	144.515	71.8765	49.7362		Chr6_91019386-91045705	1860.96	855.898
ssc-miR-26a	520.222	329.35	63.3095		GL896426-1_tRNA2-CysGCA	144.22	71.784	49.7739		Chr7_116573185-116619417	1843.58	812.882
ssc-miR-10b	520.002	215.19	41.3825		Chr14_tRNA1775-AlaTGC	8.67502	4.35028	50.1472		Chr7_91460133-91514900	1341.78	636.323
ssc-miR-100	473.641	304.274	64.2416		Chr7_tRNA1650-AlaTGC	8.67502	4.35028	50.1472		Chr7_91477416-91503122	1328.87	630.746
ssc-miR-16	425.131	229.793	54.0523		Chr12_tRNA658-ProCGG	8.47102	4.25174	50.1916		Chr5_69053001-69131657	1268.76	612.601
ssc-miR-183	418.375	283.355	67.7276		Chr3_tRNA1499-ProCGG	8.47102	4.25174	50.1916		Chr14_86740374-86812904	1196.6	582.452
ssc-miR-92a	395.188	228.792	57.8945		Chr4_tRNA1171-ProCGG	8.47102	4.25174	50.1916		Chr5_69072403-69111327	1105.88	551.753
ssc-miR-99a	360.375	334.034	92.6907		Chr15_tRNA338-AlaCGC	10.0432	5.09759	50.7565		Chr1_212631714-212636791	1016.98	851.1
ssc-miR-122	318.897	285.036	89.382		Chr14_tRNA215-AlaTGC	8.62544	4.39188	50.9178		Chr14_45541008-45569005	1005.72	454.741
ssc-miR-21	296.72	251.479	84.7531		Chr1_tRNA2756-AlaAGC	33.6731	17.1756	51.007		Chr14_45547010-45555953	846.597	379.745
ssc-miR-27b-3p	284.853	189.867	66.6542		Chr3_tRNA1495-ProTGG	12.3811	6.33223	51.1443		Chr14_86744348-86756124	799.255	421.5
ssc-miR-30e-5p	271.239	230.549	84.9987		Chr3_tRNA1502-ProTGG	12.3811	6.33223	51.1443		Chr3_17910741-17918934	728.537	405.582
ssc-miR-7	222.077	119.686	53.8939		GL895275-1_tRNA1-ProTGG	12.3811	6.33223	51.1443		Chr3_9896039-9932024	702.572	635.257
ssc-miR-128	183.714	120.5	65.5911		Chr7_tRNA1639-AlaTGC	8.9264	4.57209	51.2199		Chr6_42119000-42149009	697.174	345.957
ssc-miR-103	179.85	146.681	81.5577		GL895275-1_tRNA5-AlaTGC	9.1714	4.72484	51.5171		Chr3_10032001-10060006	634.902	626.238
ssc-miR-29a	177.942	156.421	87.9054		Chr7_tRNA156-AlaCGC	9.2217	4.80752	52.1327		Chr7_24476057-24482627	632.852	262.434
ssc-miR-146a-5p	173.948	114.091	65.5892		Chr7_tRNA1647-AlaCGC	9.2217	4.80752	52.1327		Chr7_88602267-88636145	529.629	252.9
ssc-miR-15b	160.574	101.735	63.357		Chr4_tRNA1026-GlyCCC	12.1236	6.36254	52.4806		Chr13_134433099-134454347	503.913	252.501
ssc-miR-342	160.187	90.6969	56.6194		Chr12_tRNA659-AspGTC	46.0695	24.3145	52.7778		Chr7_88612877-88627907	495.216	234.386
ssc-miR-92b-3p	159.6	89.0052	55.7678		Chr14_tRNA212-AspGTC	46.0695	24.3145	52.7778		Chr11_22623961-22631971	445.897	326.769
ssc-miR-125b	131.245	70.5333	53.7418		Chr14_tRNA214-AspGTC	46.0695	24.3145	52.7778		Chr13_134434493-134444179	442.111	226.501
ssc-miR-30e-3p	124.124	74.7685	60.2369		Chr4_tRNA1132-AspGTC	46.0695	24.3145	52.7778		GL896531.2_46024-119009	411.469	220.048
ssc-miR-181a	112.914	106.768	94.5566		Chr5_tRNA819-AspGTC	46.0695	24.3145	52.7778		GL896531.2_50264-102614	404.905	215.555
ssc-let-7c	101.43	65.2445	64.3245		Chr7_tRNA1674-AspGTC	46.0695	24.3145	52.7778		GL895471.2_100-69614	351.518	173.252
ssc-miR-28-5p	99.3941	54.3144	54.6455		Chr7_tRNA186-AspGTC	46.0695	24.3145	52.7778		Chr1_294041007-294077008	331.511	160.349
ssc-miR-22-3p	95.314	66.4846	69.7532		Chr4_tRNA621-ValCAC	45.32	24.1664	53.324		Chr7_92248222-92306020	327.786	164.067
ssc-miR-132	87.2135	46.1416	52.9065		Chr4_tRNA632-ValCAC	45.32	24.1664	53.324		GL895471.2_26393-45684	324.929	165.358
ssc-miR-9	81.379	70.3687	86.4703		Chr4_tRNA1014-ValCAC	45.3101	24.1776	53.3602		Chr1_280373982-280391635	286.702	137.104
ssc-miR-9-1	81.379	70.3687	86.4703		Chr4_tRNA1030-ValCAC	45.3101	24.1776	53.3602		Chr1_280384466-280390807	255.404	125.322
ssc-miR-9-2	81.379	70.3687	86.4703		Chr4_tRNA1013-ValCAC	45.6237	24.3807	53.4386		Chr14_45384002-45437366	249.53	131.433
ssc-miR-10a-5p	73.5156	80.2789	109.2		Chr4_tRNA1018-ValCAC	45.6237	24.3807	53.4386		Chr14_29944063-29953998	237.828	138.029
ssc-miR-339	72.4437	65.4347	90.3248		Chr4_tRNA1029-ValCAC	45.6237	24.3807	53.4386		Chr7_31755003-31807955	227.087	116.228
ssc-miR-339-5p	72.4437	65.4347	90.3248		Chr4_tRNA509-ValCAC	45.6237	24.3807	53.4386		GL893609.2_21840-28891	221.201	176.094
ssc-let-7d-5p	63.1021	39.3901	62.4228		Chr7_tRNA155-ValCAC	45.6237	24.3807	53.4386		Chr7_24877059-24890003	217.469	92.1421
ssc-miR-99b	61.3023	33.4864	54.625		Chr7_tRNA175-ValCAC	45.4435	24.3393	53.5596		Chr7_24879472-24885785	210.82	90.0988
ssc-miR-95	60.2141	38.551	64.0232		Chr7_tRNA180-ValCAC	45.4435	24.3393	53.5596		Chr2_18199017-18257220	192.791	95.2535
ssc-miR-23b	53.7514	26.0354	48.4368		Chr18_tRNA346-CysGCA	25.7228	13.8785	53.954		Chr1_121106001-121163025	190.805	111.355
ssc-miR-423-5p	52.1013	34.6792	66.5612		GL892911-1_tRNA2-CysGCA	25.7228	13.8785	53.954		Chr4_90576551-90583910	182.248	113.08
ssc-miR-148b-3p	51.1798	52.2002	101.994		Chr5_tRNA837-AspGTC	126.433	68.5581	54.225		Chr7_31781539-31800928	177.522	94.3473
ssc-miR-27a	50.2081	32.3244	64.381		Chr7_tRNA1648-AlaAGC	9.93841	5.42047	54.5407		Chr5_17572821-17583973	164.005	103.591
ssc-miR-107	47.2695	61.4791	130.061		Chr12_tRNA58-GluTTC	215.33	117.92	54.7621		Chr14_45389239-45403437	156.285	77.7716
ssc-miR-320	40.8981	14.7328	36.0233		Chr12_tRNA504-GlyGCC	1456.3	824.348	56.6057		Chr1_279794164-279827268	151.053	62.8632
ssc-miR-101	33.7119	21.2062	62.9043		Chr15_tRNA1261-GlyGCC	1456.3	824.348	56.6057		Chr2_29467019-29488030	150.754	73.7693
ssc-miR-423-3p	31.0127	19.7767	63.7697		Chr6_tRNA2052-GlyGCC	1456.3	824.348	56.6057		Chr2_18204795-18255236	139.603	72.8588
ssc-miR-30a-5p	29.9798	23.8582	79.5809		Chr6_tRNA2053-GlyGCC	1456.3	824.348	56.6057		Chr6_39869085-39888966	111.145	51.2973
ssc-miR-125a	28.4819	18.1726	63.804		Chr6_tRNA2054-GlyGCC	1456.3	824.348	56.6057		Chr6_39878307-39884806	101.715	47.3191
ssc-miR-340	27.4689	45.9677	167.344		Chr6_tRNA2055-GlyGCC	1456.3	824.348	56.6057		GL892447.1_1-37975	98.3958	44.3286
ssc-let-7d-3p	26.8872	19.6861	73.2174		Chr7_tRNA1661-GlyGCC	1456.3	824.348	56.6057		Chr15_66564001-66574068	98.2486	40.0811
ssc-miR-1306-5p	25.2776	13.2628	52.4685		Chr7_tRNA1707-GlyGCC	1456.3	824.348	56.6057		Chr14_45520255-45538023	96.5308	47.1818
ssc-let-7e	22.6828	12.6415	55.7318		Chr4_tRNA507-GlyGCC	722.799	413.886	57.2615		Chr8_38965028-39007002	90.9809	46.3928
ssc-miR-190b	21.8044	24.2423	111.181		Chr11_tRNA152-GluTTC	222.899	130.118	58.3754		Chr6_90948008-90962985	88.9515	54.4781
ssc-miR-148a-3p	20.1717	19.5188	96.7633		Chr1_tRNA879-GluTTC	222.899	130.118	58.3754		Chr14_86762454-86767626	81.4918	35.5607
ssc-miR-19b	19.6846	20.1787	102.51		Chr7_tRNA1700-ValAAC	17.1984	10.2006	59.3114		JH118422.1_27-17024	74.9649	40.3662
ssc-miR-499-5p	19.463	29.5927	152.046		Chr7_tRNA1695-ValAAC	16.5787	9.86963	59.5322		Chr14_45414655-45433513	70.2458	43.94
ssc-miR-363	17.7658	20.625	116.094		Chr13_tRNA619-ValAAC	51.5819	30.7921	59.6956		Chr1_293898012-293912967	68.6005	24.7252
ssc-miR-374a-5p	17.5642	12.6438	71.9865		Chr4_tRNA625-ValAAC	51.5819	30.7921	59.6956		Chr9_29683314-29691618	67.4652	23.3047
ssc-miR-24-3p	16.5987	12.1989	73.4929		Chr7_tRNA1668-ValAAC	51.5819	30.7921	59.6956		Chr18_314033-342715	67.1664	40.5379
ssc-let-7i	16.4391	10.5737	64.3201		Chr7_tRNA202-ValAAC	51.5819	30.7921	59.6956		Chr15_155502108-155520006	65.9066	44.2449
ssc-miR-374b-5p	15.6562	11.0033	70.2805		GL895275-1_tRNA2-ValAAC	51.5819	30.7921	59.6956		JH118896.1_3-6877	61.9207	32.9531
ssc-miR-181d-5p	15.2219	10.0368	65.9363		Chr7_tRNA1480-ValAAC	51.1693	30.679	59.9559		Chr9_40593024-40601426	61.4914	35.1904
ssc-miR-7134-3p	14.9133	7.65165	51.3076		Chr12_tRNA509-GlyTCC	56.8763	34.2153	60.1575		Chr12_55896172-55902953	58.1222	34.987
ssc-miR-769-5p	14.6345	9.0777	62.0294		Chr4_tRNA1010-GlyTCC	56.8763	34.2153	60.1575		Chr4_6083053-6126019	57.4038	35.2871
ssc-miR-139-5p	13.8878	6.01985	43.3463		Chr4_tRNA1133-GlyTCC	56.8763	34.2153	60.1575		Chr18_371029-394966	54.8072	33.1725
ssc-miR-192	12.8115	7.599	59.3141		Chr5_tRNA616-AlaTGC	86.0379	51.9356	60.3637		Chr3_10578189-10590964	54.0558	43.4126
ssc-miR-20a	12.1821	10.5681	86.7506		ChrX_tRNA1185-AspATC	5.1389	3.1381	61.0656		Chr9_51539196-51549137	53.7735	26.0003
ssc-miR-22-5p	11.6975	10.2032	87.2257		Chr15_tRNA161-GluTTC	103.298	63.3762	61.353		Chr7_92277885-92287664	51.9417	28.8113
ssc-miR-98	11.2445	11.867	105.537		GL893609-2_tRNA2-GluTTC	103.298	63.3762	61.353		Chr15_155440235-155477986	49.8403	32.9795
ssc-miR-17-5p	11.1191	11.3645	102.207		Chr6_tRNA185-GluTTC	9.98214	6.15472	61.6573		Chr3_59463215-59471327	49.0842	26.137
ssc-miR-151-5p	10.6953	6.30162	58.9195		Chr18_tRNA347-CysGCA	79.2339	49.0445	61.8985		Chr14_43072734-43087718	48.1999	17.8945
ssc-miR-664-3p	10.2641	5.04619	49.1636		Chr18_tRNA354-CysGCA	79.2339	49.0445	61.8985		Chr6_93639895-93652401	47.2043	24.2326
ssc-miR-185	9.8128	5.18737	52.8633		Chr12_tRNA201-CysGCA	79.4494	49.2358	61.9712		Chr2_77668182-77675941	46.9978	32.2463
ssc-miR-30a-3p	9.47169	6.20083	65.467		Chr12_tRNA202-CysGCA	79.4494	49.2358	61.9712		Chr17_45712027-45727028	46.0238	22.9848
ssc-miR-335	9.31479	6.45057	69.2509		GL896426-1_tRNA1-CysGCA	79.4494	49.2358	61.9712		Chr1_31003-47022	42.4361	24.8141
ssc-miR-361-5p	9.23878	5.26689	57.0085		Chr18_tRNA338-CysGCA	79.528	49.3469	62.0497		Chr2_29238900-29261975	40.0574	20.0304
ssc-miR-146b	8.9783	4.68008	52.1266		Chr18_tRNA547-ProAGG	12.3983	7.87817	63.5422		Chr13_79418017-79450930	39.5334	18.0361
ssc-miR-135	8.44237	8.21148	97.2651		Chr3_tRNA1503-ProAGG	12.3983	7.87817	63.5422		Chr4_108733174-108741764	37.4119	33.2536
ssc-miR-1249	8.37243	11.4019	136.184		Chr3_tRNA1505-ProAGG	12.3983	7.87817	63.5422		Chr9_10931001-10948988	34.7761	18.8498
ssc-miR-194b-5p	8.32839	4.674	56.1212		Chr4_tRNA477-ProAGG	12.3983	7.87817	63.5422		Chr15_155184005-155196977	34.7455	20.3621
ssc-miR-486	8.05621	3.3374	41.4264		Chr7_tRNA158-ProAGG	12.3983	7.87817	63.5422		Chr1_281277178-281289590	34.7177	15.0632
ssc-miR-29b	7.91926	4.82442	60.9201		Chr7_tRNA613-ProAGG	12.3983	7.87817	63.5422		Chr3_48603062-48617876	34.4855	16.8618
ssc-miR-23a	7.79101	5.35642	68.7513		Chr7_tRNA614-ProAGG	12.3983	7.87817	63.5422		Chr6_42188021-42216276	33.9433	18.1973
ssc-miR-328	7.48739	4.19533	56.032		GL892933-2_tRNA15-ProAGG	12.3983	7.87817	63.5422		Chr14_78154001-78187938	33.8139	18.0351
ssc-miR-7142-3p	7.2096	3.52558	48.9012		GL892933-2_tRNA16-ProAGG	12.3983	7.87817	63.5422		Chr13_79430009-79445997	33.1522	15.3696
ssc-miR-148b-5p	7.19528	4.13439	57.4598		Chr10_tRNA189-AspGTC	4.53322	2.88663	63.6772		Chr11_7957646-7986001	32.7952	20.2009
ssc-miR-96-5p	6.3658	4.75887	74.7567		Chr9_tRNA894-GluTTC	7.96172	5.09931	64.0478		Chr7_106146099-106181000	32.4367	19.2034
ssc-miR-7136-5p	6.20637	5.13448	82.7293		Chr4_tRNA1021-GlyCCC	1147.12	736.265	64.1839		Chr15_155318038-155334027	31.661	19.2025
ssc-miR-744	5.74433	4.7274	82.2968		Chr4_tRNA630-GlyCCC	1147.12	736.265	64.1839		Chr1_70042-83939	31.6178	18.0274
ssc-miR-490	5.6712	3.4452	60.7491		Chr18_tRNA353-CysGCA	141.645	92.8146	65.5262		Chr18_288041-312961	31.5853	18.6662
ssc-miR-490-3p	5.6712	3.4452	60.7491		Chr18_tRNA339-CysGCA	141.731	92.908	65.5524		Chr4_3317033-3339708	30.9575	15.2379
ssc-miR-361-3p	5.57058	2.6195	47.0239		Chr12_tRNA783-GlyGCC	182.224	119.633	65.6514		Chr15_155361032-155390911	30.3077	17.8717
ssc-miR-296-5p	4.99079	3.62724	72.6786		Chr6_tRNA1102-GlyTCC	107.327	71.0081	66.1603		Chr7_116412034-116421840	28.2527	17.1918
ssc-miR-29c	4.6037	5.91398	128.461		Chr4_tRNA1016-HisGTG	657.616	451.266	68.6215		Chr6_57206015-57215953	27.4745	14.9058
					Chr4_tRNA1032-HisGTG	657.616	451.266	68.6215		Chr12_26655020-26673016	27.1463	13.9973
					Chr1_tRNA1243-HisGTG	657.705	451.343	68.6239		Chr6_13286631-13296983	25.8556	12.7872
					Chr1_tRNA2538-HisGTG	657.705	451.343	68.6239		Chr1_146274376-146297020	25.5522	16.2315
					Chr1_tRNA745-HisGTG	657.705	451.343	68.6239		Chr14_51849816-51864857	23.8789	17.2348
					Chr1_tRNA746-HisGTG	657.705	451.343	68.6239		Chr10_54081071-54089825	23.8309	11.8615
					Chr4_tRNA1011-HisGTG	657.705	451.343	68.6239		Chr4_224001-230000	23.578	10.0427
					Chr4_tRNA1019-HisGTG	657.705	451.343	68.6239		Chr11_8002066-8031828	23.1558	13.4786
					Chr4_tRNA1025-HisGTG	657.705	451.343	68.6239		Chr14_40447693-40463477	23.1101	21.9288
					Chr5_tRNA995-AspGTC	40.802	28.3592	69.5043		Chr11_7962012-7982370	22.7136	14.9568
					Chr3_tRNA747-GluCTC	14.4426	10.4449	72.32		Chr14_29956327-29964620	22.4358	12.18
					Chr3_tRNA1483-GlyCCC	333.225	241.171	72.3747		Chr7_93841077-93853949	21.9606	9.2263
					Chr3_tRNA555-GlyCCC	333.225	241.171	72.3747		Chr7_131268173-131287963	21.8976	10.0489
					Chr2_tRNA118-ValTAC	11.5004	8.56361	74.4635		Chr15_152394314-152410943	21.5213	9.71285
					ChrX_tRNA1653-ValTAC	8.62388	6.70589	77.7595		Chr14_77957008-78009030	21.2376	8.49043
					Chr1_tRNA3139-LeuTAA	44.3111	34.6789	78.2622		Chr10_51459011-51479959	20.832	10.1181
					Chr14_tRNA1616-GluTTC	14.9096	11.6788	78.3307		Chr1_307469540-307476634	20.814	9.99412
					GL894932-2_tRNA2-GluTTC	14.9096	11.6788	78.3307		Chr4_105938859-105944942	20.3218	10.0216
					Chr1_tRNA382-GluTTC	4.49315	3.53048	78.5748		Chr3_29647043-29666962	20.1318	13.1766
					Chr1_tRNA2329-AspATC	31.8687	25.0785	78.6933		Chr7_21761575-21775683	20.0481	8.42618
					Chr16_tRNA280-GluTTC	5.57233	4.39647	78.8982		Chr1_269346306-269354675	19.6316	7.67178
					Chr15_tRNA73-GluTTC	16.7397	13.2932	79.411		Chr12_62133201-62143020	19.1977	9.72404
					Chr15_tRNA77-GluTTC	16.7397	13.2932	79.411		Chr15_155259026-155266937	19.1303	10.8777
					GL895201-1_tRNA1-GluTTC	4.33458	3.44279	79.4263		Chr8_57788134-57794400	19.1231	8.58551
					Chr8_tRNA438-GluTTC	15.4035	12.2599	79.5918		Chr11_8006956-8027693	19.0636	11.3721
					Chr18_tRNA558-GluTTC	28.3498	22.6079	79.7461		Chr14_110603039-110640986	18.8849	11.6368
					Chr9_tRNA631-GluTTC	6.23406	4.97658	79.8288		Chr12_50262386-50273967	18.8338	16.8391
					GL893507-1_tRNA1-GluTTC	6.49297	5.18388	79.8384		Chr15_155551775-155564813	18.6932	10.7704
					Chr3_tRNA1501-LysCTT	36.5321	29.234	80.0228		Chr12_37079098-37092845	18.6082	11.2286
					Chr3_tRNA1504-LysCTT	35.0983	28.1998	80.3451		Chr1_294078041-294094021	18.4401	9.33933
					Chr3_tRNA321-LysCTT	35.0983	28.1998	80.3451		Chr9_10417048-10429982	18.0906	8.24101
					Chr3_tRNA1498-LysCTT	35.7706	28.85	80.6527		Chr2_162538021-162545828	17.7912	12.3637
					Chr3_tRNA1500-LysCTT	35.7706	28.85	80.6527		Chr9_4079013-4088665	17.768	11.9679
					Chr4_tRNA1012-LysCTT	35.7706	28.85	80.6527		Chr6_51874064-51902993	17.3614	10.4443
					Chr7_tRNA159-LysCTT	35.7706	28.85	80.6527		Chr10_75275012-75286541	15.8006	7.9423
					GL893304-1_tRNA2-LysCTT	35.7706	28.85	80.6527		Chr16_35528002-35534125	15.7868	7.97208
					GL895275-1_tRNA6-LysCTT	35.7706	28.85	80.6527		Chr6_14458334-14466603	15.416	8.3819
					Chr1_tRNA1752-GluTTC	3.65759	2.97422	81.3165		Chr2_58308029-58316740	15.2987	8.38367
					Chr1_tRNA552-AlaAGC	13.7276	11.2389	81.8705		Chr8_78716978-78724979	15.1485	7.43591
					Chr11_tRNA834-GluTTC	15.466	12.6801	81.9871		Chr14_43098355-43110011	15.0578	6.58827
					Chr7_tRNA1677-GlnCTG	18.2549	14.9743	82.029		Chr6_45597010-45610651	15.0348	6.53391
					Chr12_tRNA502-GlnCTG	19.9066	16.374	82.2544		Chr6_40584024-40602016	14.7569	7.49707
					Chr1_tRNA1017-GlnCTG	19.9066	16.374	82.2544		Chr13_25453057-25458975	14.7217	12.3301
					Chr7_tRNA1632-GlnCTG	19.9066	16.374	82.2544		Chr3_7697579-7705915	14.3789	8.28147
					Chr7_tRNA187-GlnCTG	19.9066	16.374	82.2544		Chr7_94976219-94992629	13.9466	8.53955
					Chr3_tRNA1023-AlaAGC	14.6586	12.0757	82.3796		Chr14_43337779-43347981	13.6358	6.1502
					Chr4_tRNA1271-AlaAGC	14.6586	12.0757	82.3796		Chr9_774365-784910	13.5903	4.73713
					Chr16_tRNA785-GluTTC	17.0904	14.1312	82.6852		Chr3_62300441-62310995	13.4805	5.32451
					Chr2_tRNA125-ValTAC	6.48761	5.40376	83.2936		Chr6_39924273-39943014	13.4074	6.85666
					Chr6_tRNA546-GlyGCC	17.722	14.7841	83.4226		JH118422.1_609-7997	13.3318	9.64207
					Chr5_tRNA1247-GluTTC	101.345	85.0642	83.9351		Chr7_59744339-59752899	13.0447	6.6003
					Chr3_tRNA874-LysTTT	35.8825	30.1182	83.9355		Chr10_37337005-37365826	13.0356	6.11134
					Chr8_tRNA1446-LysTTT	38.3527	32.4363	84.5737		Chr14_36753107-36771957	13.0328	6.359
					GL892933-2_tRNA2-LeuAAG	42.3403	35.9118	84.8169		Chr3_84664210-84673014	13.0025	7.13195
					Chr3_tRNA1618-LeuAAG	42.6286	36.1876	84.8905		Chr9_69723638-69731502	12.9858	6.53314
					Chr7_tRNA1243-LeuAAG	42.6286	36.1876	84.8905		Chr9_71397210-71414986	12.88	7.11252
					Chr7_tRNA1631-LeuAAG	42.6286	36.1876	84.8905		Chr10_73491037-73503938	12.8083	6.01439
					Chr7_tRNA1655-LeuAAG	42.6286	36.1876	84.8905		Chr5_72107001-72117015	12.5528	6.4316
					Chr7_tRNA234-LeuAAG	42.6286	36.1876	84.8905		Chr6_2778093-2793997	12.5296	5.35968
					GL892933-2_tRNA8-LeuAAG	42.6286	36.1876	84.8905		Chr7_63340416-63347597	12.379	14.2952
					Chr7_tRNA1665-GlnCTG	10.9076	9.2749	85.0314		Chr5_13497167-13515875	12.3472	6.81524
					Chr8_tRNA99-ValTAC	6.94022	5.9181	85.2725		Chr15_155200091-155215030	12.3257	7.41479
					Chr18_tRNA659-GluTTC	27.712	23.6525	85.3511		Chr2_129481267-129486610	12.3163	6.72354
					ChrX_tRNA781-AlaTGC	27.566	23.6975	85.9664		Chr14_53797442-53809029	12.2329	6.24285
					Chr17_tRNA8-GluTTC	27.5336	23.7142	86.1281		Chr17_54634732-54643962	12.1842	5.46085
					ChrX_tRNA792-GluTTC	27.5358	23.7191	86.1391		Chr5_33872127-33882023	12.0428	6.47643
					Chr6_tRNA477-GluTTC	27.5297	23.7152	86.1443		Chr3_48652028-48660952	11.7946	6.93975
					Chr1_tRNA1507-GluTTC	27.5285	23.7159	86.15		Chr7_40632220-40676359	11.6821	7.75327
					Chr2_tRNA1492-GluTTC	27.5285	23.7159	86.15		Chr6_152908313-152917400	11.6782	5.22715
					Chr9_tRNA1452-GluTTC	27.5858	23.7971	86.2659		Chr14_36404026-36411919	11.5695	8.3741
					ChrX_tRNA1175-GluTTC	28.8201	24.9431	86.5474		Chr1_268080059-268105726	11.5369	4.66304
					Chr10_tRNA652-GluTTC	28.7684	24.9502	86.728		Chr14_53653149-53660234	11.4989	6.2163
					Chr7_tRNA994-GluTTC	28.7026	24.9178	86.8138		Chr12_62333106-62342473	11.2202	5.50569
					Chr2_tRNA145-GluTTC	28.6996	24.9206	86.8325		Chr2_60555218-60572656	11.1903	5.40819
					Chr2_tRNA148-GluTTC	28.6996	24.9206	86.8325		Chr6_64589027-64598304	10.9081	8.53772
					Chr14_tRNA1336-LysTTT	28.7457	24.9607	86.8328		Chr2_53977042-53986778	10.6639	5.25854
					GL896312-2_tRNA1-LysTTT	28.7457	24.9607	86.8328		Chr6_4492015-4497592	10.5969	5.75803
					Chr3_tRNA203-GluTTC	27.9388	24.3758	87.2471		Chr2_68891067-68904015	10.5311	6.88451
					Chr3_tRNA208-GluTTC	27.9388	24.3758	87.2471		Chr12_52733358-52743028	10.0476	4.65605
					Chr7_tRNA1490-AsnATT	60.6639	53.511	88.209		Chr3_40492269-40497400	9.74273	5.0345
					Chr4_tRNA1110-GluTTC	23.6251	21.1254	89.4192		Chr8_77027379-77099880	9.72535	7.12241
					Chr7_tRNA1709-SerTGA	11.4698	10.2712	89.5502		Chr17_45740025-45746014	9.7246	4.8481
					Chr7_tRNA1678-SerAGA	11.1172	9.97394	89.7162		Chr5_19993154-20003748	9.57743	3.92384
					Chr4_tRNA1020-GluTTC	35.0876	31.502	89.781		Chr1_313785254-313798979	9.54519	4.10727
					Chr4_tRNA1027-GluTTC	35.0876	31.502	89.781		Chr7_34967000-34981444	9.36803	4.7098
					Chr4_tRNA1031-GluTTC	35.0876	31.502	89.781		Chr18_21702201-21720023	9.36251	4.25899
					Chr4_tRNA633-GluTTC	35.0876	31.502	89.781		Chr16_36474003-36484023	9.32783	5.79321
					Chr7_tRNA1679-SerTGA	11.4936	10.3236	89.8205		Chr6_57358013-57367952	9.25899	5.78471
					GL892680-2_tRNA1-PheGAA	13.0403	11.717	89.8528		Chr15_57028534-57036732	9.05391	4.96352
					Chr12_tRNA656-SerAGA	11.1341	10.0116	89.9182		Chr5_2002505-2010799	9.00248	3.41456
					Chr3_tRNA1418-SerAGA	11.1341	10.0116	89.9182		Chr6_48210444-48216713	8.77897	4.77308
					Chr4_tRNA1449-SerAGA	11.1341	10.0116	89.9182		Chr7_88645002-88661872	8.72106	4.03046
					Chr7_tRNA185-SerAGA	11.1341	10.0116	89.9182		Chr4_121570022-121578496	8.69766	4.11225
					Chr7_tRNA188-SerAGA	11.1341	10.0116	89.9182		Chr6_47730043-47736945	8.60048	4.67365
					Chr7_tRNA189-SerAGA	11.1341	10.0116	89.9182		Chr14_53777004-53782986	8.59233	4.60853
					Chr7_tRNA164-SerAGA	11.3044	10.1786	90.0404		Chr6_56930203-56938027	8.57731	5.3733
					Chr7_tRNA184-SerAGA	11.3044	10.1786	90.0404		Chr1_89010-97713	8.52737	4.86717
					Chr7_tRNA191-SerTGA	11.2091	10.1109	90.2027		Chr7_27467004-27480996	8.41574	5.27508
					Chr2_tRNA1929-SerGCT	8.0256	7.24209	90.2374		Chr3_18546031-18554795	8.34458	6.39914
					Chr4_tRNA627-GluTTC	34.5237	31.4105	90.9825		Chr7_37479006-37490195	8.21004	3.26433
					Chr7_tRNA1842-GluTTC	14.6042	13.3008	91.0749		Chr4_11115042-11123792	8.18282	3.99784
					Chr7_tRNA1666-LeuTAA	10.8653	9.99524	91.9927		Chr6_56905034-56912010	8.13618	3.22427
					Chr6_tRNA1783-GluTTC	21.101	19.4625	92.235		Chr3_18037038-18043011	8.0452	4.31943
					Chr6_tRNA1787-GluTTC	21.101	19.4625	92.235		Chr9_10503003-10510009	8.02665	5.29824
					Chr7_tRNA1651-SerGCT	7.155	6.69603	93.5853		Chr2_146036564-146042329	8.00682	3.9068
					Chr7_tRNA1703-SerGCT	7.155	6.69603	93.5853		Chr5_23023068-23030126	7.98827	3.65079
					GL896030-1_tRNA1-SerGCT	7.155	6.69603	93.5853		Chr14_145094420-145103021	7.88571	4.3242
					Chr12_tRNA506-SerGCT	7.25747	6.85079	94.3964		Chr2_147550829-147558970	7.79719	4.73022
					Chr1_tRNA808-SerGCT	7.25747	6.85079	94.3964		Chr7_35003099-35011005	7.74895	9.39112
					Chr7_tRNA178-SerGCT	7.25747	6.85079	94.3964		ChrX_42643342-42651980	7.69942	4.78756
					Chr7_tRNA183-SerGCT	7.25747	6.85079	94.3964		Chr2_18127010-18138987	7.6682	3.98302
					Chr7_tRNA208-SerGCT	7.25747	6.85079	94.3964		Chr17_66335044-66349023	7.54427	4.28226
					Chr14_tRNA128-GluTTC	12.1632	11.6152	95.4945		GL892813.1_6004-17598	7.48878	3.00848
					Chr7_tRNA212-GlnTTG	15.6588	14.9847	95.6948		Chr3_18219017-18231711	7.46454	3.50845
					Chr4_tRNA624-GlnCTG	6.48402	6.23393	96.143		Chr14_45894100-45902279	7.36695	3.37364
					Chr4_tRNA634-GlnCTG	6.48402	6.23393	96.143		Chr14_79258266-79268061	7.35708	3.55223
					Chr8_tRNA54-GlyTCC	13.0469	12.6924	97.2835		Chr10_29214333-29222904	7.35523	4.59406
					Chr1_tRNA2167-LysCTT	282.605	279.021	98.7316		Chr2_7343019-7364964	7.31717	4.4866
					Chr7_tRNA453-LysCTT	282.605	279.021	98.7316		Chr14_53952486-53963014	7.29392	4.22148
					Chr3_tRNA1015-GluTTC	7.73779	7.66848	99.1043		Chr14_113470302-113488027	7.25414	3.50538
					Chr4_tRNA1023-ValAAC	5.07988	5.11322	100.656		Chr6_39928103-39934785	7.12869	3.79919
					GL895275-1_tRNA4-LeuAAG	30.8032	31.3199	101.677		Chr7_104107951-104113837	7.10453	4.09437
					Chr11_tRNA160-GluTTC	2936.97	2987.92	101.735		Chr6_90922129-90932180	7.1041	2.56361
					Chr7_tRNA1676-SerAGA	33.7787	34.7097	102.756		Chr10_19693208-19702999	7.014	2.86713
					Chr12_tRNA649-AspGTC	14.8836	15.336	103.039		Chr14_82360050-82367007	6.96163	2.67178
					Chr12_tRNA653-AspGTC	14.8836	15.336	103.039		Chr2_148263864-148271912	6.85637	2.99572
					Chr12_tRNA501-LysTTT	20.5401	21.2005	103.215		Chr17_40878771-40887001	6.73769	2.69394
					Chr2_tRNA112-LysTTT	20.5401	21.2005	103.215		Chr3_59507234-59515616	6.55864	2.90834
					Chr2_tRNA116-LysTTT	20.5401	21.2005	103.215		Chr9_71546076-71555999	6.52073	3.62024
					Chr2_tRNA1857-LysTTT	20.5401	21.2005	103.215		Chr1_302911393-302917849	6.3974	3.58551
					Chr2_tRNA1859-LysTTT	20.5401	21.2005	103.215		GL896432.1_30231-40118	6.3518	2.70856
					Chr7_tRNA1714-LysTTT	20.5401	21.2005	103.215		Chr12_1562116-1574375	6.24512	4.89013
					Chr7_tRNA232-LysTTT	20.5401	21.2005	103.215		Chr1_133471206-133480804	6.18407	2.94707
					Chr4_tRNA649-GlnCTG	5.89979	6.15436	104.315		Chr1_227411128-227424812	6.04647	3.08727
					Chr12_tRNA945-GlnTTG	21.8735	23.0643	105.444		Chr1_218942195-218950377	6.03204	3.27783
					Chr7_tRNA920-LysTTT	9.61495	10.194	106.023		Chr15_36596466-36602239	6.02778	4.72393
					Chr15_tRNA481-GluTTC	228.813	243.807	106.553		Chr3_62273012-62278877	5.82309	3.16347
					Chr14_tRNA1022-GluTTC	9.94126	10.5971	106.597		Chr6_57585077-57595986	5.68642	3.16353
					Chr12_tRNA663-LeuTAG	25.5093	27.2715	106.908		Chr18_2826017-2834944	5.65978	2.93792
					GL892933-2_tRNA7-LeuTAG	25.5093	27.2715	106.908		Chr14_31409057-31416742	5.62093	3.14829
					Chr6_tRNA105-LeuCAG	50.6682	54.6544	107.867		Chr6_156197234-156205755	5.59599	3.86875
					Chr6_tRNA2021-LeuCAG	50.6682	54.6544	107.867		Chr2_157279135-157287834	5.5865	2.74606
					Chr4_tRNA508-LeuCAG	50.6214	54.609	107.877		Chr12_36190015-36199019	5.50842	2.56331
					Chr7_tRNA153-LeuCAG	50.6214	54.609	107.877		Chr10_54472030-54481843	5.49954	3.71257
					Chr7_tRNA167-LeuCAG	50.6214	54.609	107.877		Chr8_50008096-50014977	5.43695	2.16077
					Chr7_tRNA1244-LeuTAG	7.717	8.3776	108.56		Chr3_4345301-4351859	5.39666	2.78586
					GL892933-2_tRNA3-LeuTAG	7.717	8.3776	108.56		Chr14_45599265-45606906	5.34644	3.25018
					Chr3_tRNA1712-GluTTC	2056.88	2288.57	111.264		Chr6_13931006-13953948	5.31791	3.14438
					Chr5_tRNA838-TrpCCA	27.8801	31.0544	111.385		Chr4_95373-103986	5.28944	2.95745
					Chr6_tRNA1862-GluTTC	10.2517	11.442	111.611		Chr1_142980300-142986483	5.27877	2.97164
					Chr5_tRNA273-GluTTC	48.0602	53.6794	111.692		Chr9_132624001-132631971	5.24074	2.16459
					Chr9_tRNA439-GluTTC	5.2257	5.86545	112.242		Chr7_105413001-105423992	5.22517	2.74938
					Chr1_tRNA989-GluTTC	6.94623	7.99408	115.085		Chr6_48125381-48133444	5.21002	2.39057
					Chr4_tRNA1600-MetCAT	34.6287	40.7208	117.593		Chr12_26713049-26721676	5.20539	2.33589
					Chr4_tRNA98-MetCAT	34.6287	40.7208	117.593		Chr4_106421291-106438022	5.08114	2.89397
					Chr1_tRNA3065-GluTTC	7.72269	9.24261	119.681		Chr14_121305194-121314020	5.07907	2.56542
					Chr6_tRNA748-SerTGA	7.38563	8.88463	120.296		Chr12_47865019-47874003	4.98781	2.0994
					Chr8_tRNA624-GluTTC	8.09357	9.73823	120.32		Chr4_106745001-106754800	4.96366	1.8375
					Chr8_tRNA626-GluTTC	8.09357	9.73823	120.32		Chr16_36420010-36427264	4.9544	2.02368
					Chr6_tRNA1625-GluTTC	8.14661	9.85903	121.02		Chr2_4861002-4870899	4.94197	2.76108
					Chr7_tRNA230-LeuCAA	37.6718	45.8668	121.754		Chr14_14124188-14136521	4.93988	2.56797
					Chr14_tRNA545-SerTGA	6.1748	7.59906	123.066		Chr7_94769574-94776021	4.90679	2.21555
					Chr7_tRNA203-MetCAT	18.5166	22.8959	123.651		Chr6_51893070-51899752	4.87885	2.74187
					Chr3_tRNA539-GluTTC	7.25088	8.96745	123.674		Chr8_79835799-79844785	4.86684	3.00879
					GL892877-2_tRNA1-GluTTC	7.25088	8.96745	123.674		Chr9_3814059-3826995	4.85961	2.38254
					Chr17_tRNA35-GluTTC	7.1283	8.87443	124.496		Chr1_184621009-184629906	4.8579	2.65223
					Chr17_tRNA899-GluTTC	7.1283	8.87443	124.496		Chr9_51602024-51608832	4.80078	2.57677
					Chr3_tRNA233-MetCAT	19.4987	24.2959	124.603		Chr7_35991138-36004985	4.76823	2.22768
					Chr4_tRNA1071-MetCAT	19.4987	24.2959	124.603		Chr17_15202231-15212004	4.76404	2.29913
					Chr7_tRNA1662-MetCAT	19.4987	24.2959	124.603		Chr3_71991344-71996756	4.74516	2.54975
					Chr7_tRNA1672-MetCAT	19.4987	24.2959	124.603		Chr7_10685810-10692018	4.74499	2.52787
					Chr7_tRNA1682-MetCAT	19.4987	24.2959	124.603		Chr6_85358605-85367016	4.63967	2.33508
					Chr7_tRNA1705-MetCAT	19.4987	24.2959	124.603		Chr3_5110075-5115985	4.63068	2.35447
					Chr7_tRNA1708-MetCAT	19.4987	24.2959	124.603		Chr1_110465908-110472915	4.61646	2.41466
					Chr7_tRNA172-MetCAT	19.4987	24.2959	124.603		Chr3_9866001-9877028	4.58227	1.8369
					Chr18_tRNA77-ArgCCT	218.265	274.532	125.779		Chr13_216478010-216487231	4.47587	1.88327
					Chr7_tRNA1630-MetCAT	31.6374	40.0263	126.516		GL895471.2_75138-82927	4.45203	2.66437
					Chr7_tRNA1633-MetCAT	31.6374	40.0263	126.516		Chr14_51784002-51799789	4.37163	2.02416
					Chr7_tRNA231-MetCAT	31.6374	40.0263	126.516		Chr6_43189239-43197972	4.27865	1.80562
					Chr7_tRNA1697-MetCAT	10.8748	13.8249	127.129		Chr9_134666162-134675028	4.24153	1.85975
					Chr10_tRNA833-GluTTC	166.247	212.106	127.585		GL892815.1_57642-67550	4.22811	1.92474
					ChrX_tRNA1561-GluTTC	167.223	213.666	127.773		Chr5_66505567-66512984	4.22142	3.26402
					ChrX_tRNA878-GluTTC	165.814	212.04	127.879		Chr6_56802001-56815785	4.1957	1.76984
					Chr14_tRNA1883-AspGTC	9.69896	12.4124	127.977		Chr3_38515022-38521023	4.19012	1.90685
					GL892411-2_tRNA3-AspGTC	9.69896	12.4124	127.977		Chr6_154496031-154502517	4.12584	2.87491
					Chr7_tRNA210-MetCAT	10.6417	13.6754	128.508		Chr1_299104004-299111895	4.08624	1.52452
					Chr3_tRNA1506-ArgCCT	177.492	230.538	129.886		Chr3_7093302-7099985	4.05713	1.76296
					Chr14_tRNA1649-GluTTC	7.04322	9.29097	131.914		Chr9_134626152-134633984	4.05583	1.99087
					JH118999-1_tRNA3-GluTTC	7.04322	9.29097	131.914		GL896508.1_1165-14116	4.04635	2.8018
					Chr7_tRNA1671-LeuCAA	11.2615	15.1076	134.153		Chr14_77975804-77990552	4.0329	1.29351
					Chr7_tRNA194-LeuCAA	11.2615	15.1076	134.153		Chr3_16634222-16642426	4.00624	3.69159
					Chr1_tRNA1837-GluTTC	24.4555	32.8349	134.264		GL892442.1_2114-10021	3.86196	2.1051
					Chr3_tRNA1494-ArgCCT	166.476	223.855	134.467		Chr3_118459161-118473005	3.70409	1.85681
					Chr3_tRNA319-ArgCCT	161.586	220.489	136.453		Chr3_10396461-10405015	3.46056	1.97775
					Chr4_tRNA685-GluTTC	6.47059	8.84422	136.683		Chr7_94956869-94966027	3.41962	1.65955
					Chr7_tRNA1675-LeuCAA	10.0117	13.9566	139.403		Chr1_306205083-306212849	3.21133	1.56761
					Chr1_tRNA1985-GluTTC	7.6809	11.0311	143.617
					Chr7_tRNA1664-GlnTTG	8.95972	12.8872	143.835
					Chr7_tRNA1710-GlnTTG	8.95972	12.8872	143.835
					Chr7_tRNA1711-GlnTTG	8.95972	12.8872	143.835
					Chr6_tRNA81-MetCAT	15.3468	22.7083	147.968
					Chr7_tRNA1634-LeuCAA	155.112	236.167	152.255
					Chr13_tRNA731-GluTTC	195.092	297.411	152.447
					Chr2_tRNA1573-LeuCAA	15.7737	24.0869	152.703
					Chr2_tRNA131-MetCAT	8.60424	13.5885	157.928
					Chr3_tRNA202-LeuTAG	47.7057	77.5563	162.573
					Chr7_tRNA491-ArgTCG	6.25236	10.1837	162.878
					Chr7_tRNA168-MetCAT	6.5136	10.7713	165.367
					Chr7_tRNA1699-MetCAT	6.5136	10.7713	165.367
					Chr4_tRNA706-GluTTC	19.3552	33.8651	174.967
					Chr18_tRNA679-GluTTC	35.1284	69.7466	198.547
